# Supplementary material for: Tanaidaceans (Crustacea) from the Central Pacific Manganese Nodule Province. I. The genera Collettea, Robustochelia and Tumidochelia
Source: Zookeys. 2011 Mar 24;(87):19–41. doi: 10.3897/zookeys.87.784 (PMC3082997; doi:10.3897/zookeys.87.784)
Supplement: XML Treatment for Collettea [file zookeys.87.784-treatment1.xml]

<!DOCTYPE tp:taxon-treatment
  PUBLIC "-//TaxonX//DTD Taxonomic Treatment Publishing DTD v0 20100105//EN" "tax-treatment-NSO.dtd">
<tp:taxon-treatment xmlns:tp="http://www.plazi.org/taxpub"><tp:treatment-meta><mixed-citation publication-type="journal"><person-group><name><surname>Larsen</surname><given-names>Kim</given-names></name></person-group><article-title>Tanaidaceans (Crustacea) from the Central Pacific Manganese Nodule Province. I. The genera <italic>Collettea</italic>, <italic>Robustochelia</italic> and <italic>Tumidochelia</italic></article-title><source>Zookeys</source><day>24</day><month>3</month><year>2011</year><volume>2011</volume><issue>87</issue><fpage>19</fpage><lpage>41</lpage><pub-id pub-id-type="doi">10.3897/zookeys.87.784</pub-id></mixed-citation></tp:treatment-meta><tp:nomenclature><label>Genus</label><tp:taxon-name>
                            <tp:taxon-name-part taxon-name-part-type="genus">Collettea</tp:taxon-name-part>
                        </tp:taxon-name><tp:taxon-authority>(G.O. Sars, 1882)</tp:taxon-authority></tp:nomenclature><tp:treatment-sec sec-type="Type species"><title>Type species.</title><p><italic><tp:taxon-name>Strongylura cylindrata</tp:taxon-name></italic> (G.O. Sars, 1882).</p></tp:treatment-sec><tp:treatment-sec sec-type="Diagnosis"><title>Diagnosis.</title><p>(Modified after <xref ref-type="bibr" rid="B19">Larsen 2005</xref>) Female. Body almost completely cylindrical. Carapace longer than wide. Eye-lobes small but present, without visual el<!--PageBreak-->ements. Pleon and pleotelson not fused. Pleotelson mostly longer than last three free pleonites combined, terminating in dorsal plate covering uropods. Antennule with 4–5 (minute terminal article) articles. Antenna with 6–7 (fusion line) articles. Mandibles with small, but not pointed crushing area. Maxillule setal number varying, some setae may be bifurcate or setulose. Maxillipedal endites without inner distal setae. Maxilliped palp article 2 without multifurcate seta. Chelipeds attached via lateral sclerite. Pereopods slender, with coxae, and with dactylus and unguis not fused to hook. Pleopods absent in females. Uropods biramous; endopod with one or two articles; exopod uniarticulated.</p><p>Male. Similar to female. Functional mouthparts retained in adult. Antennule thicker than in female. Pleopods present, most often with simple setae.</p></tp:treatment-sec><tp:treatment-sec sec-type="Remarks"><title>Remarks.</title><p><italic><tp:taxon-name>Collettea</tp:taxon-name></italic> is a genus well represented in all major oceans from less than 100 meters (G.O. <xref ref-type="bibr" rid="B24">Sars 1896</xref>) to abyssal depths exceeding 5000 meter (<xref ref-type="bibr" rid="B8">Kudinova-Pasternak 1973</xref>; 1983). It is recognized by elongated pleotelson. The genus currently consists of 18 species including the one described herein.</p></tp:treatment-sec><tp:treatment-sec sec-type="Gender"><title>Gender.</title><p>Feminine.</p></tp:treatment-sec><tp:treatment-sec sec-type="Species currently assigned to Collettea"><title>Species currently assigned to Collettea:</title><p><italic><tp:taxon-name>Collettea alicjae</tp:taxon-name></italic> Błażewicz-Paszkowycz &amp; Larsen, 2005; <italic><tp:taxon-name>Collettea antarctica</tp:taxon-name></italic> (Vanhöffen, 1914); <italic><tp:taxon-name>Collettea arnaudi</tp:taxon-name></italic> (Shiino, 1978); <italic><tp:taxon-name>Collettea cylindrata</tp:taxon-name></italic> (G.O. Sars, 1882); <italic><tp:taxon-name>Collettea cylindratoides</tp:taxon-name></italic> Larsen, 2000, <italic><tp:taxon-name>Collettea elongata</tp:taxon-name></italic> Larsen, 2002, <italic><tp:taxon-name>Collettea humbolti</tp:taxon-name></italic> Larsen, 2000, <italic><tp:taxon-name>Collettea larviformis</tp:taxon-name></italic> (Kudinova-Pasternak, 1973); <italic><tp:taxon-name>Collettea lilliputa</tp:taxon-name></italic> Błażewicz-Paszkowycz &amp; Larsen, 2005; <italic><tp:taxon-name>Collettea longipedia</tp:taxon-name></italic> Kudinova-Pasternak, 1986; <italic><tp:taxon-name>Collettea longipleona</tp:taxon-name></italic> Błażewicz-Paszkowycz &amp; Larsen, 2005; <italic><tp:taxon-name>Collettea longisetosa</tp:taxon-name></italic> sp. n.; <italic><tp:taxon-name>Collettea minima</tp:taxon-name></italic> (Hansen, 1913); <italic><tp:taxon-name>Collettea pegmata</tp:taxon-name></italic> Bamber, 2000; <italic><tp:taxon-name>Collettea rotundicauda</tp:taxon-name></italic> Kudinova-Pasternak, 1983; <italic><tp:taxon-name>Collettea subtilis</tp:taxon-name></italic> Kudinova-Pasternak, 1981; <italic><tp:taxon-name>Collettea vermiformis</tp:taxon-name></italic> (Lang, 1971); <italic><tp:taxon-name>Collettea wilsoni</tp:taxon-name></italic> Larsen, 1999a</p></tp:treatment-sec><tp:taxon-treatment><tp:treatment-meta><mixed-citation publication-type="journal"><person-group><name><surname>Larsen</surname><given-names>Kim</given-names></name></person-group><article-title>Tanaidaceans (Crustacea) from the Central Pacific Manganese Nodule Province. I. The genera <italic>Collettea</italic>, <italic>Robustochelia</italic> and <italic>Tumidochelia</italic></article-title><source>Zookeys</source><day>24</day><month>3</month><year>2011</year><volume>2011</volume><issue>87</issue><fpage>19</fpage><lpage>41</lpage><pub-id pub-id-type="doi">10.3897/zookeys.87.784</pub-id></mixed-citation></tp:treatment-meta><tp:nomenclature><tp:taxon-name>
                		        	<tp:taxon-name-part taxon-name-part-type="genus">Collettea</tp:taxon-name-part>
                		        	<tp:taxon-name-part taxon-name-part-type="species">longisetosa</tp:taxon-name-part>
                		        	<object-id xmlns:xlink="http://www.w3.org/1999/xlink" xlink:type="simple">urn:lsid:zoobank.org:act:E2231109-FF50-4099-A046-A3FAC467981D</object-id>
                		        </tp:taxon-name><tp:taxon-status xmlns:xlink="http://www.w3.org/1999/xlink" xlink:type="simple">sp. n.</tp:taxon-status><xref ref-type="fig" rid="F1">Figs 1</xref><xref ref-type="fig" rid="F2"/><xref ref-type="fig" rid="F3">3</xref></tp:nomenclature><tp:treatment-sec sec-type="Material examined"><title>Material examined.</title><p>Holotype male (MNHN-Ta1029) SUB-CStation MAC 3 #43, 07/06–2004, 13°42.3490'N, 131°29.9940'W, depth &gt; 4000 m.</p></tp:treatment-sec><tp:treatment-sec sec-type="Diagnosis male"><title>Diagnosis male.</title><p>Body 19 times longer than broad. Antenna article 4 without fusion line. Maxilliped endite with small inner process. Cheliped propodus with setulose inner ridge; fixed finger with multiple prominent sharply pointed processes. Cheliped dactylus not longer than fixed finger. Heavy armament with spiniform setae on all pereopods. Pleopods uniramous and strongly elongated; endopod with four long (longer than antennule) plumose setae. Uropods long (0.3 times pleotelson length), endopod biarticulated.</p></tp:treatment-sec><tp:treatment-sec sec-type="Etymology"><title>Etymology.</title><p>Named to reflect the long setae of the pleopods.</p></tp:treatment-sec><tp:treatment-sec sec-type="Description"><title>Description.</title><p>Adult male, 2.9 mm (body and appendages of holotype).</p><p><italic>Body</italic> (<xref ref-type="fig" rid="F1">Fig. 1A</xref>) strongly elongated, 19 times as long as broad.</p><p><italic>Cephalothorax</italic> longer than combined length of pereonite 1 and 2.</p><p><!--PageBreak--><!--PageBreak--><italic>Pereon</italic>. Pereonites 1 and 2 wider than long. Pereonites 3–6 longer than wide.</p><p><italic>Pleon</italic> long (about 75% as long as rest of body). All pleonites subequal, bearing long uniramous setae.</p><p><italic>Pleotelson</italic> as long as combined length of three pleonites.</p><p><italic>Antennule</italic> (<xref ref-type="fig" rid="F1">Fig. 1B</xref>) with four articles, terminal article fused with article 4 and creating a dorsal projection. As long as cephalothorax. Article 1 marginally shorter than rest of antennule, with two setulated distal setae. Article 2 shorter than article 4, with one simple and two setulated distal setae. Article 3 half as long as article 4, with one simple distal seta. Article 4 half as long as article 1, with five simple distal setae and one short but wide aesthetasc.</p><p><italic>Antenna</italic> (<xref ref-type="fig" rid="F1">Fig. 1C</xref>) length 0.8 times length of antennule. Article 1 naked and fused to the cephalon. Article 2 elongated and widening distally, with one robust dorsodistal seta. Article 3 shorter than article 2, with one robust dorsodistal seta. Article 4 longer than other articles, with one medial setulose seta but without recognizable fusion line, with one simple and two setulated distal setae. Article 5 longer than article 2, with one simple distal seta. Article 6 minute with four distal setae.</p><p><italic>Mouthparts</italic>: Labrum (<xref ref-type="fig" rid="F2">Fig. 2A</xref>) acorn-shaped, with finely setulose apex. Mandibular molarwith very wide basis, tapering into a small crushing area with five-six terminal spines. Left mandible (<xref ref-type="fig" rid="F2">Fig. 2B</xref>) incisor with two indiscrete distal denticles, <italic>lacinia mobilis</italic> prominent but simple. Right mandible (<xref ref-type="fig" rid="F2">Fig. 2C</xref>) incisor wide, with two distal denticles. Labium (<xref ref-type="fig" rid="F2">Fig. 2D</xref>) with medially setulose projections and finely setulose apex.Maxillule (<xref ref-type="fig" rid="F2">Figure 2E</xref>) endite with ten spiniform distal setae and dorsal setulation. Palp longer than endite, with two long terminal setae. Maxilla (<xref ref-type="fig" rid="F2">Fig. 2F</xref>) acorn. Maxilliped (<xref ref-type="fig" rid="F2">Fig. 2G</xref>) basis with one small simple seta. Endites with small inner distal process and fine outer setulation. Palp article 1 smooth. Article 2 with three outer setae. Article 3 with three finely setose setae. Article 4 with four finely setose and one simple distal setae. Epignath (<xref ref-type="fig" rid="F2">Fig. 2H</xref>) longer than maxillule endite, with finely setose inner margin but naked apex.</p><p><italic>Cheliped</italic> (<xref ref-type="fig" rid="F3">Fig. 3A</xref>) basis divided unequally by sclerite, marginally shorter than carpus. Merus triangular with one ventral seta. Carpus longer than propodus including fixed finger, with two small simple ventromedial setae and one small simple seta dorsoproximal and dorsodistal. Propodus with setulose inner ridge, with two robust setae, with one simple outer seta at dactylus insertion; fixed finger with multiple prominent sharply pointy processes and three inner seta and one ventral seta arising from a prominent tubercle; with ventral ridge terminating in unguis. Dactylus with conspicuous inner seta, row of setules and one inner spine.</p><p><italic>Pereopod 1</italic> (<xref ref-type="fig" rid="F3">Fig. 3B</xref>) coxa with one simple seta. Basis fairly robust, shorter than three succeeding articles together, naked. Ischium with one robust simple seta. Merus shorter than carpus, widening distally, with one simple ventrodistal seta. Carpus shorter than dactylus, with one spiniform and two simple distal setae. Propodus more than half as long as basis, with three spiniform subdistal setae, row of scales and dorsal spine. Dactylus and unguis combined shorter than propodus. Unguis with subdistal ventral expansion at exit of spinning gland<!--PageBreak-->.</p><p><italic>Pereopod 2</italic> (<xref ref-type="fig" rid="F3">Fig. 3C</xref>) as pereopod 1 except: basis with medioventral setulated seta, merus with one spiniform distal seta, propodus with two spiniform and one simple <!--PageBreak-->subdistal setae and dorsal spine; ventral margin with row of spines.</p><p><italic>Pereopod 3</italic> (<xref ref-type="fig" rid="F3">Fig. 3D</xref>) as pereopod 2 except basis naked.</p><p><italic>Pereopod 4</italic> (<xref ref-type="fig" rid="F3">Fig. 3E</xref>) coxa indistinct. Basis with two dorsoproximal setulated setae. Ischium with regular simple ventral seta. Merus with two spiniform ventrodistal setae. Carpus with four spiniform (two of which are finely serrated) and one bone-shaped distal setae. Propodus as long as carpus, with three spiniform distal setae. Dactylus and unguis combined longer than propodus, not fused, and without spinning gland exit.<!--PageBreak--></p><p><italic>Pereopod 5</italic> (<xref ref-type="fig" rid="F3">Fig. 3F</xref>) as pereopod 4 except basis with one medioventral setulated seta.</p><p><italic>Pereopod 6</italic> (<xref ref-type="fig" rid="F3">Fig. 3G</xref>) as pereopod 4 except basis naked. Propodus with four spiniform distal setae.</p><p><italic>Pleopods</italic> (<xref ref-type="fig" rid="F1">Fig. 1D</xref>) uniramous and strongly elongated. Basal article shorter than endite, naked. Endopod with four long (longer than antennule) sparsely plumose setae.</p><p><italic>Uropod</italic> (<xref ref-type="fig" rid="F1">Fig. 1E</xref>) basal article shorter than exopod, naked. Endopod with two articles subequal length articles; article 1 with two setulated distal setae; article 2 with one long subdistal, four long simple and two setulated distal setae. Exopod longer than endopod article 1, with one medial and two unequally length distal setae.</p><fig id="F1" position="float" orientation="portrait"><label>Figure 1.</label><caption><p><italic><tp:taxon-name>Collettea longisetosa</tp:taxon-name></italic> sp. n., male. Holotype <bold>A</bold> lateral view, scale bar = 0.5 mm <bold>B</bold> antennule <bold>C</bold> antenna <bold>D</bold> pleopod <bold>E</bold> uropod. Scale bars = 0.1 mm.</p></caption><graphic xmlns:xlink="http://www.w3.org/1999/xlink" xlink:href="ZooKeys-087-019-g001.jpg" position="float" orientation="portrait" xlink:type="simple"/></fig><fig id="F2" position="float" orientation="portrait"><label>Figure 2.</label><caption><p><italic><tp:taxon-name>Collettea longisetosa</tp:taxon-name></italic> sp. n., male. Holotype <bold>A</bold> labrum <bold>B</bold> left mandible <bold>C</bold> right mandible <bold>D</bold> labium <bold>E</bold> maxillule <bold>F</bold> maxilla <bold>G</bold> Maxilliped <bold>H</bold> epignath. Scale bars = 0.1 mm.</p></caption><graphic xmlns:xlink="http://www.w3.org/1999/xlink" xlink:href="ZooKeys-087-019-g002.jpg" position="float" orientation="portrait" xlink:type="simple"/></fig><fig id="F3" position="float" orientation="portrait"><label>Figure 3.</label><caption><p><italic><tp:taxon-name>Collettea longisetosa</tp:taxon-name></italic> sp. n., male. Holotype <bold>A</bold> cheliped <bold>B</bold> pereopod 1 <bold>C</bold> pereopod 2 <bold>D</bold> pereopod 3 <bold>E</bold> Pereopod 4 <bold>F</bold> pereopod 5 <bold>G</bold> pereopod 6. Scale bar = 0.1 mm.</p></caption><graphic xmlns:xlink="http://www.w3.org/1999/xlink" xlink:href="ZooKeys-087-019-g003.jpg" position="float" orientation="portrait" xlink:type="simple"/></fig></tp:treatment-sec><tp:treatment-sec sec-type="Remarks"><title>Remarks.</title><p>It is hard to compare <italic><tp:taxon-name>Collettea longisetosa</tp:taxon-name></italic> and other <italic><tp:taxon-name>Collettea</tp:taxon-name></italic> species given that it is a male and most other species are described from females only. The sexual dimorphism of <italic><tp:taxon-name>Collettea</tp:taxon-name></italic>, know from the species, which have described male (<italic><tp:taxon-name>Collettea minima</tp:taxon-name></italic> (Larsen, 2000) <italic><tp:taxon-name>Collettea elongate</tp:taxon-name></italic> (Larsen, 2002) and <italic><tp:taxon-name>Collettea lilliputa</tp:taxon-name></italic> (Błażewicz-Paszkowycz &amp; Larsen, 2005) indicate only minor differences between the sexes in the antennule and absence of pleopods in the females. The remarkable uniramous pleopods and their equally remarkable setae of this species separate it from any other male described.</p><p>A similar armament of the cheliped fixed finger with its strong inner serration and transverse row of inner setae/setules is also seen in <italic><tp:taxon-name>Collettea subtilis</tp:taxon-name></italic> Kudinova-Pasternak, 1981 and <italic><tp:taxon-name>Collettea rotundicauda</tp:taxon-name></italic> Kudinova-Pasternak, 1983, but none of these species have the ventral fixed finger setae arising from a tubercle or the prominent dactyli seta. Furthermore in the case of <italic><tp:taxon-name>Collettea subtilis</tp:taxon-name></italic> the pereonites 2–5 are of similar size and in <italic><tp:taxon-name>Collettea rotundicauda</tp:taxon-name></italic> the antennule is much more robust (despite being a female, which usually have slender antennules than male), a shorter antennule article 4, and a shorter pleon. The powerful setae of the pereopods is also recorded from <italic><tp:taxon-name>Collettea longipleona</tp:taxon-name></italic> Błażewicz-Paszkowycz &amp; Larsen, 2005, but this species have shorter and uniarticulated uropod. Another important feature of this species is the ischial setae on the pereopods 1–3, which are much more robust than usually seen in tanaidacean ischial setae. The crushing area of the mandibular molar, while not exactly pointed, is unusual small compared to what is seen in other species of <italic><tp:taxon-name>Collettea.</tp:taxon-name></italic> However, the long pleotelson still indicate that the species belong to <italic><tp:taxon-name>Collettea</tp:taxon-name></italic>, or to a new genus if/when <italic><tp:taxon-name>Collettea</tp:taxon-name></italic> is spilt into several genera. The only other genus that show some similarities, like the elongated body, cheliped structure and species with variable mandibular molar width, is <italic><tp:taxon-name>Filitanais</tp:taxon-name></italic> Kudinova-Pasternak, 1973 but the pleon is too short and the pleotelson too long in the new species to fit the diagnosis of that genus.</p></tp:treatment-sec></tp:taxon-treatment><tp:taxon-treatment><tp:treatment-meta><mixed-citation publication-type="journal"><person-group><name><surname>Larsen</surname><given-names>Kim</given-names></name></person-group><article-title>Tanaidaceans (Crustacea) from the Central Pacific Manganese Nodule Province. I. The genera <italic>Collettea</italic>, <italic>Robustochelia</italic> and <italic>Tumidochelia</italic></article-title><source>Zookeys</source><day>24</day><month>3</month><year>2011</year><volume>2011</volume><issue>87</issue><fpage>19</fpage><lpage>41</lpage><pub-id pub-id-type="doi">10.3897/zookeys.87.784</pub-id></mixed-citation></tp:treatment-meta><tp:nomenclature><tp:taxon-name>
                		        	  <tp:taxon-name-part taxon-name-part-type="genus">Collettea</tp:taxon-name-part>
                		        </tp:taxon-name><tp:taxon-status xmlns:xlink="http://www.w3.org/1999/xlink" xlink:type="simple">sp.</tp:taxon-status><xref ref-type="fig" rid="F4">Fig. 4</xref></tp:nomenclature><tp:treatment-sec sec-type="Material examined"><title>Material examined.</title><p>Manca II SUB-CStation SUB-C # 1, 05/06–2004, 14°01.7913'N, 130°08.1755'W, depth 4987 m.</p></tp:treatment-sec><tp:treatment-sec sec-type="Description"><title>Description.</title><p>Manca II</p><p><italic>Body</italic> (<xref ref-type="fig" rid="F3">Fig. 3A</xref>) length 1.9 mm. Ten times as long as broad. Cephalothorax shorter than combined length of pereonite 1 and 2.</p><p><!--PageBreak--><!--PageBreak--><italic>Pereon</italic>. Pereonites 1, 5, and 6 wider than long. Pereonite 2–4 longer than wide.</p><p><italic>Pleon</italic> relatively short, about half as long as rest of body. All pleonites subequal but progressively deeper towards pleotelson.</p><p><italic>Pleotelson</italic> longer than combined length of three pleonites, deeper than pleonites.</p><p><italic>Pereopod 4</italic> (<xref ref-type="fig" rid="F3">Fig. 3B</xref>) dactylus with clear ventral spine at unguis insertion.</p><fig id="F4" position="float" orientation="portrait"><label>Figure 4.</label><caption><p><italic><tp:taxon-name>Collettea</tp:taxon-name></italic> sp. <bold>A</bold> lateral view, scale bar = 0.5 mm <bold>B</bold> tip of pereopod 4, scale bar = 0.5 mm.</p></caption><graphic xmlns:xlink="http://www.w3.org/1999/xlink" xlink:href="ZooKeys-087-019-g004.jpg" position="float" orientation="portrait" xlink:type="simple"/></fig></tp:treatment-sec><tp:treatment-sec sec-type="Remarks"><title>Remarks.</title><p>As this species was only recorded from one specimen of stage manca II it is not justifiable to erect a new species. The short uropods indicate however that it is not conspecific with <italic><tp:taxon-name>Collettea longisetosa</tp:taxon-name></italic>. This manca could be conspecific with <italic><tp:taxon-name>Collettea</tp:taxon-name></italic> sp. (<xref ref-type="bibr" rid="B16">Larsen 2000</xref>) which was collected in the same ocean basin (09°37.41'N, 151°45.00'W), however, since that species was not dissected, no further comparisons can be made. Several other species of <italic><tp:taxon-name>Collettea</tp:taxon-name></italic> share the ventral dactylus spine on pereopods 4–6 (<italic><tp:taxon-name>Collettea alicjae</tp:taxon-name></italic> Błażewicz-Paszkowycz &amp; Larsen, 2005; <italic><tp:taxon-name>Collettea humbolti</tp:taxon-name></italic> Larsen, 2000; <italic><tp:taxon-name>Collettea longipleona</tp:taxon-name></italic> Błażewicz-Paszkowycz &amp; <xref ref-type="bibr" rid="B19">Larsen 2005</xref>) and the species recorded here and thus this character is not good for species identification.</p></tp:treatment-sec></tp:taxon-treatment><ref-list><ref id="B19"><mixed-citation xmlns:xlink="http://www.w3.org/1999/xlink" xlink:type="simple"><person-group><name name-style="western"><surname>Larsen</surname><given-names>K</given-names></name></person-group> (<year>2005</year>) <source>Deep-sea Tanaidacea (Peracarida) from the Gulf of Mexico. Crustaceana monographs. 5.</source><publisher-name>Brill</publisher-name>, <publisher-name>Leiden</publisher-name>, <lpage>387</lpage>pp.</mixed-citation></ref><ref id="B24"><mixed-citation xmlns:xlink="http://www.w3.org/1999/xlink" xlink:type="simple"><person-group><name name-style="western"><surname>Sars</surname><given-names>GO</given-names></name></person-group> (<year>1896</year>)<article-title> Isopoda. Parts I &amp; II. Apseudidae, Tanaidae.</article-title><source>An Account of the Crustacea of Norway with short descriptions and figures of all the species</source><volume>II</volume>: <fpage>1</fpage>–<lpage>40</lpage>.</mixed-citation></ref><ref id="B8"><mixed-citation xmlns:xlink="http://www.w3.org/1999/xlink" xlink:type="simple"><person-group><name name-style="western"><surname>Kudinova-Pasternak</surname><given-names>RK</given-names></name></person-group> (<year>1973</year>)<article-title> Tanaidacea (Crustacea, Malacostraca) collected on the R/V “Vitjas” in regions of the Aleutian Trench and Alaska.</article-title><source>Trudy Instituta Okeanologii, Akademiya Nauk SSSR</source><volume>91</volume>:<fpage>141</fpage>-<lpage>168</lpage>.</mixed-citation></ref><ref id="B16"><mixed-citation xmlns:xlink="http://www.w3.org/1999/xlink" xlink:type="simple"><person-group><name name-style="western"><surname>Larsen</surname><given-names>K</given-names></name></person-group> (<year>2000</year>)<article-title> Revision of the genus <italic>Collettea</italic> (Crustacea: Tanaidacea).</article-title><source>Invertebrate Taxonomy</source><volume>14</volume>:<fpage>681</fpage>-<lpage>693</lpage>.</mixed-citation></ref></ref-list></tp:taxon-treatment>
