# Supplementary material for: Tanaidaceans (Crustacea) from the Central Pacific Manganese Nodule Province. I. The genera Collettea, Robustochelia and Tumidochelia
Source: Zookeys. 2011 Mar 24;(87):19–41. doi: 10.3897/zookeys.87.784 (PMC3082997; doi:10.3897/zookeys.87.784)
Supplement: XML Treatment for Tumidochelia [file zookeys.87.784-treatment4.xml]

<!DOCTYPE tp:taxon-treatment
  PUBLIC "-//TaxonX//DTD Taxonomic Treatment Publishing DTD v0 20100105//EN" "tax-treatment-NSO.dtd">
<tp:taxon-treatment xmlns:tp="http://www.plazi.org/taxpub"><tp:treatment-meta><mixed-citation publication-type="journal"><person-group><name><surname>Larsen</surname><given-names>Kim</given-names></name></person-group><article-title>Tanaidaceans (Crustacea) from the Central Pacific Manganese Nodule Province. I. The genera <italic>Collettea</italic>, <italic>Robustochelia</italic> and <italic>Tumidochelia</italic></article-title><source>Zookeys</source><day>24</day><month>3</month><year>2011</year><volume>2011</volume><issue>87</issue><fpage>19</fpage><lpage>41</lpage><pub-id pub-id-type="doi">10.3897/zookeys.87.784</pub-id></mixed-citation></tp:treatment-meta><tp:nomenclature><label>Genus</label><tp:taxon-name>
                            <tp:taxon-name-part taxon-name-part-type="genus">Tumidochelia</tp:taxon-name-part>
                        </tp:taxon-name><tp:taxon-authority>Knight, Larsen &amp; Heard, 2003</tp:taxon-authority></tp:nomenclature><tp:treatment-sec sec-type="Type species"><title>Type species.</title><p><italic><tp:taxon-name>Tumidochelia randyi</tp:taxon-name></italic> Knight, Larsen &amp; Heard, 2003.</p></tp:treatment-sec><tp:treatment-sec sec-type="Diagnosis"><title>Diagnosis.</title><p>See <xref ref-type="bibr" rid="B21">Larsen and Shimomura (2007)</xref></p></tp:treatment-sec><tp:treatment-sec sec-type="Gender"><title>Gender.</title><p>Feminine.</p></tp:treatment-sec><tp:treatment-sec sec-type="Remarks"><title>Remarks.</title><p>The genus <italic><tp:taxon-name>Tumidochelia</tp:taxon-name></italic> is a much rarer genus than <italic><tp:taxon-name>Collettea</tp:taxon-name></italic>, but is fairly well defined by the combination of a large cheliped carpus shield and a biramous uropod with an additional spiniform distal process on inner margin of the basal article. The genus is encountered both in fairly shallow water around 100 meters (G.O. <xref ref-type="bibr" rid="B24">Sars 1896</xref><bold>)</bold> and at abyssal depths below 5000 meters (this study). It currently consists of five species including the one described herein.</p><p>The mouthparts of this genus are remarkably small relative to the size of the whole animal. When compared to a specimen of the genus <italic><tp:taxon-name>Tanais</tp:taxon-name></italic> or most other shallow-water tanaidomorphans of a similar body size, the differences in the size of the mouthparts are several hundred percent.</p></tp:treatment-sec><tp:treatment-sec sec-type="Species currently assigned to this genus"><title>Species currently assigned to this genus.</title><p><italic><tp:taxon-name>Tumidochelia dentifera</tp:taxon-name></italic> (G.O. Sars, 1896); <italic><tp:taxon-name>Tumidochelia knighti</tp:taxon-name></italic> Larsen and Shimomura, 2007; <italic><tp:taxon-name>Tumidochelia randyi</tp:taxon-name></italic> Knight, Larsen &amp; Heard, 2003; <italic><tp:taxon-name>Tumidochelia tuberculata</tp:taxon-name></italic> sp. n.; <italic><tp:taxon-name>Tumidochelia uncinata</tp:taxon-name></italic> (Hansen, 1913).</p></tp:treatment-sec><tp:taxon-treatment><tp:treatment-meta><mixed-citation publication-type="journal"><person-group><name><surname>Larsen</surname><given-names>Kim</given-names></name></person-group><article-title>Tanaidaceans (Crustacea) from the Central Pacific Manganese Nodule Province. I. The genera <italic>Collettea</italic>, <italic>Robustochelia</italic> and <italic>Tumidochelia</italic></article-title><source>Zookeys</source><day>24</day><month>3</month><year>2011</year><volume>2011</volume><issue>87</issue><fpage>19</fpage><lpage>41</lpage><pub-id pub-id-type="doi">10.3897/zookeys.87.784</pub-id></mixed-citation></tp:treatment-meta><tp:nomenclature><tp:taxon-name>
		                        	<tp:taxon-name-part taxon-name-part-type="genus">Tumidochelia</tp:taxon-name-part>
		                        	<tp:taxon-name-part taxon-name-part-type="species">tuberculata</tp:taxon-name-part>
		                        	<object-id xmlns:xlink="http://www.w3.org/1999/xlink" xlink:type="simple">urn:lsid:zoobank.org:act:5A3B3689-9B38-42E9-AC76-CEAF7ECE6077</object-id>
		                        </tp:taxon-name><tp:taxon-status xmlns:xlink="http://www.w3.org/1999/xlink" xlink:type="simple">sp. n.</tp:taxon-status><xref ref-type="fig" rid="F5">Figs 5</xref><xref ref-type="fig" rid="F6"/><xref ref-type="fig" rid="F7">7</xref></tp:nomenclature><tp:treatment-sec sec-type="Material examined"><title>Material examined.</title><p><bold>Holotype,</bold> non-ovigerous female (MNHN-Ta1031), Station CAROT-0 # 15, 04/06–2004, 14°02.8654'N, 130°05.3508'W, depth 5044 m<!--PageBreak--><!--PageBreak-->.</p></tp:treatment-sec><tp:treatment-sec sec-type="Diagnosis"><title>Diagnosis.</title><p>Female. Pereonites 2–4 longer than wide. Pleotelson longer than combined length of four pleonites. Antenna with six articles (+ fusion line), article 4 longer than other articles, with clear fusion line. Cheliped propodus with large paired dorsal tubercles near dactylus insertion. Pereopod 1 merus and carpus with long (longer than length of merus) robust setae.</p><p>Male. Unknown.</p></tp:treatment-sec><tp:treatment-sec sec-type="Etymology"><title>Etymology.</title><p>The species is named after the diagnostic character of the tubercles on the cheliped propodus.</p></tp:treatment-sec><tp:treatment-sec sec-type="Description"><title>Description.</title><p>Female(body and appendages of holotype).</p><p><italic>Body</italic> (<xref ref-type="fig" rid="F5">Fig. 5A, B</xref>). Body length 2.0 mm. Subcylindrical, elongate, approximately 8.5 times longer than wide. Lateral edges almost completely straight.</p><p><italic>Cephalothorax</italic> longer than wide (l/w 1.5). Eyes and eye-lobes absent.</p><p><italic>Pereon.</italic> Pereonites 1 and 6 wider than long. Other pereonites longer than wide, pereonites 3 longest.</p><p><italic>Pleonites</italic> all wider than long, subequal, bearing pleopods.</p><p><italic>Pleotelson</italic> longer than combined length of four pleonites.</p><p><italic>Antennule</italic> (<xref ref-type="fig" rid="F6">Fig. 6A</xref>) with four articles. Stout at base- tapering distally, almost as long as carapace. Article 1 with one simple distal seta and three subdistal setulated setae; article 2 approximately 0.80 times as long as article 1, with two simple and three setulated distal setae; article 3 approximately 0.3 times length of article 2, with two simple distal setae; article 4 approximately twice length of article 3, with four long and one short simple distal setae and one prominent aesthetasc.</p><p><italic>Antenna</italic> (<xref ref-type="fig" rid="F6">Fig. 6B</xref>) approximately 0.7 times as long as antennule. Article 1 naked and fused to cephalon. Article 2 wider than other articles, with dorsodistal process and one stout dorsodistal seta. Article 3 band-shaped, with one dorsodistal seta, Article 4 longer than other articles, with clear fusion line, with one medial (distal on first article component) setulose seta, with two long and one short simple setae distally and with one subdistal setulated setae. Article 5 with one simple distal seta. Article 6 approximately 0.25 length of article 5, with three simple distal setae and one aesthetasc.</p><p><italic>Mouthparts</italic>:Relatively small compared to body size (mandibular body less than 0.1 mm, see remarks). Labrum (<xref ref-type="fig" rid="F6">Fig. 6C</xref>) apex pointed, apparently naked. Mandibular molar tapering. Left mandible (<xref ref-type="fig" rid="F6">Fig. 6D</xref>) incisor with three distal denticles; <italic>lacinia mobilis</italic> blunt with two denticles. Right mandible (<xref ref-type="fig" rid="F6">Fig. 6E</xref>) incisor with two denticles. Labium (<xref ref-type="fig" rid="F6">Fig. 6F</xref>) with one pair of lobes, without setules or process. Maxillule (<xref ref-type="fig" rid="F6">Fig. 6G</xref>) endite with nine terminal spiniform setae of which two are serrated; palp with two terminal setae. Maxilla (<xref ref-type="fig" rid="F6">Fig. 6H</xref>) narrow and long (as long as maxillule endite), featureless. Maxilliped (<xref ref-type="fig" rid="F6">Fig. 6I</xref>) endites with blunt distal process and small outer seta, fairly wide (almost as wide as basis) and long (reaching palp article 4). Basis fused. Palp article 1 naked; article 2 with two inner setae and one outer seta; article 3 with three inner setae; article 4 with four setae. Epignath not recovered.</p><p><italic>Cheliped</italic> (<xref ref-type="fig" rid="F7">Fig. 7A</xref>) attached to cephalothorax by a large sclerite. Basis naked, narrow in posterior part, approximately as long as carpus. Merus with one ventral seta. Carpus widening distally, with two small dorsal setae and two simple ventromedial <!--PageBreak-->setae, ventrodistal part inflated into a large carpal shield, extending distally past propodus articulation. Propodus as long as basis, with two simple (thick) ventral setae mid-length and three (one longer than the other two) inner setae proximal to dactylus insertion, with paired dorsal crest next to dactylus insertion. Fixed finger with three inner setae and three blunt denticles. Dactylus as long as fixed finger</p><p><italic>Pereopod 1</italic> (<xref ref-type="fig" rid="F7">Fig. 7B</xref>) longer than other pereopods. Coxa naked. Basis robust without seta. Ischium with one simple distal seta; merus widening distally, longer than<!--PageBreak--> carpus, with one ventrodistal, long (longer than merus) bayonet-shaped setae. Carpus rectangular, half as long as propodus, with two long (longer than merus) bayonet-shaped distal setae. Propodus elongate, longer than merus, with one spiniform ventro-subdistal seta and dorsal spine. Dactylus and unguis combined shorter than propodus, dactylus with distal spine at unguis insertion. Unguis as long as dactylus.</p><p><!--PageBreak--><italic>Pereopod 2</italic> (<xref ref-type="fig" rid="F7">Fig. 7C</xref>) as pereopod 1 except it is smaller; carpus with three long setae; dactylus without spine.</p><p><italic>Pereopod 3</italic> (<xref ref-type="fig" rid="F7">Fig. 7D</xref>) as pereopod 2 except: carpus with two setae.</p><p><italic>Pereopod 4</italic> (<xref ref-type="fig" rid="F7">Fig. 7E</xref>) coxa absent. Basis with two medial setulated setae on both margins (the ventral ones much the larger). Merus with two short spiniform ventral setae. Carpus with three spiniform ventral setae and one bone-shaped seta. Propodus with four spiniform distal setae. Dactylus (including unguis) as long as propodus, with ventral serration; unguis less than 0.3 times as long as dactylus.</p><p><italic>Pereopod 5</italic> (<xref ref-type="fig" rid="F7">Fig. 7F</xref>) as pereopod 4 except: basis with only one dorsal setulated seta. Ischium apparently naked.</p><p><italic>Pereopod 6</italic> (<xref ref-type="fig" rid="F7">Fig. 7G</xref>) as pereopod 4 except: basis with only one ventral setulated seta. Propodus, with six distal setae.</p><p><italic>Pleopods</italic> (<xref ref-type="fig" rid="F7">Fig. 7H</xref>). Basal article with one plumose seta. Endopod rectangular, with numerous simple distal setae. Exopod rectangular, with one robust proximal seta, and numerous simple distal setae.</p><p><italic>Uropod</italic> (<xref ref-type="fig" rid="F7">Fig. 7I</xref>) biramous, basal article naked, with dorsomedial spiniform process. Endopod with two subequal articles; article 1 with three simple distal setae; article 2 with one long simple subdistal seta, three long and two short simple distal setae. Exopod reaching beyond midlenght of first endopod article, with two subequal articles; article 1 naked, article 2 with two simple but unequally length distal setae.</p><fig id="F5" position="float" orientation="portrait"><label>Figure 5.</label><caption><p><italic><tp:taxon-name>Tumidochelia tuberculata</tp:taxon-name></italic> sp. n. Holotype <bold>A</bold> dorsal view <bold>B</bold> lateral view Scale bar 0.5 mm.</p></caption><graphic xmlns:xlink="http://www.w3.org/1999/xlink" xlink:href="ZooKeys-087-019-g005.jpg" position="float" orientation="portrait" xlink:type="simple"/></fig><fig id="F6" position="float" orientation="portrait"><label>Figure 6.</label><caption><p><italic><tp:taxon-name>Tumidochelia tuberculata</tp:taxon-name></italic> sp. n. Holotype <bold>A</bold> antennule <bold>B</bold> antenna <bold>C</bold> labrum <bold>D</bold> right mandible <bold>E</bold> left mandible <bold>F</bold> labium <bold>G</bold> maxillule <bold>H</bold> maxilla <bold>I</bold> Maxilliped. Scale bar 0.1 mm.</p></caption><graphic xmlns:xlink="http://www.w3.org/1999/xlink" xlink:href="ZooKeys-087-019-g006.jpg" position="float" orientation="portrait" xlink:type="simple"/></fig><fig id="F7" position="float" orientation="portrait"><label>Figure 7.</label><caption><p><italic><tp:taxon-name>Tumidochelia tuberculata</tp:taxon-name></italic> sp. n. Holotype <bold>A</bold> cheliped <bold>B</bold> pereopod 1 <bold>C</bold> pereopod 2 <bold>D</bold> pereopod 3 <bold>E</bold> Pereopod 4 <bold>F</bold> pereopod 5 <bold>G</bold> pereopod 6 <bold>H</bold> pleopod <bold>I</bold> uropod. Scale bar 0.1 mm.</p></caption><graphic xmlns:xlink="http://www.w3.org/1999/xlink" xlink:href="ZooKeys-087-019-g007.jpg" position="float" orientation="portrait" xlink:type="simple"/></fig></tp:treatment-sec><tp:treatment-sec sec-type="Remarks"><title>Remarks.</title><p><italic><tp:taxon-name>Tumidochelia tuberculata</tp:taxon-name></italic> can be separated from <italic><tp:taxon-name>Tumidochelia uncinata</tp:taxon-name></italic> by the cheliped propodus having paired dorsal crest next to dactylus insertion; from <italic><tp:taxon-name>Tumidochelia dentifera</tp:taxon-name></italic> by the pleotelson being longer than last three pleonites combined; from <italic><tp:taxon-name>Tumidochelia randyi</tp:taxon-name></italic> by the pereonite 2 being longer than other pereonites; from the only other Pacific species, <italic><tp:taxon-name>Tumidochelia knighti</tp:taxon-name></italic>, by the straight lateral margins (with no segment indentations), the longer pleotelson, the antenular fusion line, the cheliped propodus tubercles, and a longer uropodal exopod.</p></tp:treatment-sec><tp:treatment-sec sec-type="Key to the species of Tumidochelia, females"><title>Key to the species of Tumidochelia, females</title><table-wrap content-type="key" position="anchor" orientation="portrait"><table><tbody><tr><td rowspan="1" colspan="1">1</td><td rowspan="1" colspan="1">Pleotelson longer than last three pleonites</td><td rowspan="1" colspan="1">2</td></tr><tr><td rowspan="1" colspan="1">–</td><td rowspan="1" colspan="1">Pleotelson shorter than last three pleonites</td><td rowspan="1" colspan="1">4</td></tr><tr><td rowspan="1" colspan="1">2</td><td rowspan="1" colspan="1">Pereonites of subequal length and width. Antenna article 4 without fusion line</td><td rowspan="1" colspan="1"><italic><tp:taxon-name>Tumidochelia randyi</tp:taxon-name></italic></td></tr><tr><td rowspan="1" colspan="1">–</td><td rowspan="1" colspan="1">Pereonite 2 longer than other pereonites. Antenna article 4 with clear fusion line</td><td rowspan="1" colspan="1">3</td></tr><tr><td rowspan="1" colspan="1">3</td><td rowspan="1" colspan="1">Cheliped propodus with paired dorsal crest next to dactylus insertion</td><td rowspan="1" colspan="1"><italic><tp:taxon-name>Tumidochelia tuberculata</tp:taxon-name></italic></td></tr><tr><td rowspan="1" colspan="1">–</td><td rowspan="1" colspan="1">Cheliped propodus without paired dorsal crest next to dactylus insertion</td><td rowspan="1" colspan="1"><italic><tp:taxon-name>Tumidochelia uncinata</tp:taxon-name></italic></td></tr><tr><td rowspan="1" colspan="1">4</td><td rowspan="1" colspan="1">Antenna article 4 with clear fusion line. Uropodal exopod almost reaching the end of first endopod article</td><td rowspan="1" colspan="1"><italic><tp:taxon-name>Tumidochelia dentifera</tp:taxon-name></italic></td></tr><tr><td rowspan="1" colspan="1">–</td><td rowspan="1" colspan="1">Antenna article 4 without fusion line. Uropodal exopod barely reaching beyond midlenght of first endopod article</td><td rowspan="1" colspan="1"><italic><tp:taxon-name>Tumidochelia knighti</tp:taxon-name></italic></td></tr></tbody></table></table-wrap></tp:treatment-sec></tp:taxon-treatment><ref-list><ref id="B21"><mixed-citation xmlns:xlink="http://www.w3.org/1999/xlink" xlink:type="simple"><person-group><name name-style="western"><surname>Larsen</surname><given-names>K</given-names></name><name name-style="western"><surname>Shimomura</surname><given-names>M</given-names></name></person-group> (<year>2007</year>)<article-title> Tanaidacea (Crustacea: Peracarida) from Japan. II. Tanaidomorpha from the East China Sea, the West Pacific, and the Nansei Islands.</article-title><source>Zootaxa</source><volume>1464</volume>: <fpage>1</fpage>–<lpage>43</lpage>.</mixed-citation></ref><ref id="B24"><mixed-citation xmlns:xlink="http://www.w3.org/1999/xlink" xlink:type="simple"><person-group><name name-style="western"><surname>Sars</surname><given-names>GO</given-names></name></person-group> (<year>1896</year>)<article-title> Isopoda. Parts I &amp; II. Apseudidae, Tanaidae.</article-title><source>An Account of the Crustacea of Norway with short descriptions and figures of all the species</source><volume>II</volume>: <fpage>1</fpage>–<lpage>40</lpage>.</mixed-citation></ref></ref-list></tp:taxon-treatment>
