# Supplementary material for: Tanaidaceans (Crustacea) from the Central Pacific Manganese Nodule Province. I. The genera Collettea, Robustochelia and Tumidochelia
Source: Zookeys. 2011 Mar 24;(87):19–41. doi: 10.3897/zookeys.87.784 (PMC3082997; doi:10.3897/zookeys.87.784)
Supplement: XML Treatment for Robustochelia [file zookeys.87.784-treatment6.xml]

<!DOCTYPE tp:taxon-treatment
  PUBLIC "-//TaxonX//DTD Taxonomic Treatment Publishing DTD v0 20100105//EN" "tax-treatment-NSO.dtd">
<tp:taxon-treatment xmlns:tp="http://www.plazi.org/taxpub"><tp:treatment-meta><mixed-citation publication-type="journal"><person-group><name><surname>Larsen</surname><given-names>Kim</given-names></name></person-group><article-title>Tanaidaceans (Crustacea) from the Central Pacific Manganese Nodule Province. I. The genera <italic>Collettea</italic>, <italic>Robustochelia</italic> and <italic>Tumidochelia</italic></article-title><source>Zookeys</source><day>24</day><month>3</month><year>2011</year><volume>2011</volume><issue>87</issue><fpage>19</fpage><lpage>41</lpage><pub-id pub-id-type="doi">10.3897/zookeys.87.784</pub-id></mixed-citation></tp:treatment-meta><tp:nomenclature><label>Genus</label><tp:taxon-name>
                            <tp:taxon-name-part taxon-name-part-type="species">Robustochelia</tp:taxon-name-part>
                        </tp:taxon-name><tp:taxon-authority>Kudinova-Pasternak, 1983</tp:taxon-authority></tp:nomenclature><tp:treatment-sec sec-type="Type species"><title>Type species.</title><p><italic><tp:taxon-name>Leptognathia robusta</tp:taxon-name></italic> (Kudinova-Pasternak, 1970)</p></tp:treatment-sec><tp:treatment-sec sec-type="Diagnosis"><title>Diagnosis.</title><p>(Modified after <xref ref-type="bibr" rid="B5">Józwiak and Błażewicz-Paszkowycz 2007</xref>) Female. Antennule with four visible articles and one minute terminal article (often not visible in the compound scope as with <italic><tp:taxon-name>Collettea</tp:taxon-name></italic> and many other tanaidomorphans). Antenna with six articles, articles 2 and 3 with robust dorsodistal setae. Mandibular molar pointed. Labium consists of one pair of lobes with minute distal setulation, usually with medial processes (e.i. ´lobes´ sensu <xref ref-type="bibr" rid="B5">Józwiak and Błażewicz-Paszkowycz 2007</xref>). Maxillipedal palp robust; endites not fused, with distal setae but without distal denticles, narrower than basis. Chelipeds attached by ventral sidepiece, carpus and propodus massive, dactylus and fixed finger shorter than rest of propodus, and heavily chitinized. Pereopods 1–3 with coxa, dactylus and unguis combined shorter than, or as long as, propodus, unguis longer than dactylus. Pereopods 4–6 without coxa, dactylus and unguis not fused to a claw. Pleopods present. Uropodal exopod uniarticulated, endopod consisting of one (with pseudoarticulation) or two articles.</p><p>Male:Similar to female, but antennule articles 1–3 much wider than in female.</p></tp:treatment-sec><tp:treatment-sec sec-type="Gender"><title>Gender.</title><p>Feminine.</p></tp:treatment-sec><tp:treatment-sec sec-type="Species currently assigned to this genus"><title>Species currently assigned to this genus.</title><p><italic><tp:taxon-name>Robustochelia angusticephala</tp:taxon-name></italic> Kudinova-Pasternak, 1986; <italic><tp:taxon-name>Robustochelia longa</tp:taxon-name></italic> Kudinova-Pasternak, 1983; <italic><tp:taxon-name>Robustochelia pacifica</tp:taxon-name></italic> sp. n.; <italic><tp:taxon-name>Robustochelia robusta</tp:taxon-name></italic> (Kudinova-Pasternak, 1970); <italic><tp:taxon-name>Robustochelia virilis</tp:taxon-name></italic> Józwiak and Błażewicz-Paszkowycz, 2007.</p></tp:treatment-sec><tp:treatment-sec sec-type="Remarks"><title>Remarks.</title><p>The genus <italic><tp:taxon-name>Robustochelia</tp:taxon-name></italic> is a rare, and exclusively deep-sea, genus (<xref ref-type="bibr" rid="B19">Larsen 2005</xref>; <xref ref-type="bibr" rid="B5">Józwiak and Błażewicz-Paszkowycz 2007</xref>). It is primarily recognized by the heavy cheliped with a calcified keel on the cheliped fixed finger but despite the recent clarifications by <xref ref-type="bibr" rid="B5">Józwiak and Błażewicz-Paszkowycz (2007)</xref> it i still poorly defined and poorly studied genus, due to the rarity of both species and specimens. The genus currently consists of five species including the one described herein. Apart from the heavy cheliped, the defining characters of <italic><tp:taxon-name>Robustochelia</tp:taxon-name></italic> are the combination of a ‘general leptognatid´ morphology: consisting of an antennule with four plus one minute articles, a pointed mandibular molar, and a uniarticulated exopod. However the calcified cheliped keel is found in species of other genera (<italic><tp:taxon-name>Leptognathioides</tp:taxon-name></italic>, <italic><tp:taxon-name>Siphonolabium</tp:taxon-name></italic>, <italic><tp:taxon-name>Monstrotanais</tp:taxon-name></italic>, and <italic><tp:taxon-name>Robustochelia</tp:taxon-name></italic>[?] <italic>solida</italic>) and the combination of the other ´general leptoganthid´ characters all present in several other deep-sea genera (<italic><tp:taxon-name>Caudalonga</tp:taxon-name></italic>, <italic><tp:taxon-name>Filitanais</tp:taxon-name></italic>, <italic><tp:taxon-name>Forcipatia</tp:taxon-name></italic>, <italic><tp:taxon-name>Leptognathia</tp:taxon-name></italic>, <italic><tp:taxon-name>Leptognathiella</tp:taxon-name></italic>, <italic><tp:taxon-name>Stenotanais</tp:taxon-name></italic>). No other synapomorphic characters are present and several of the species of <italic><tp:taxon-name>Robustochelia</tp:taxon-name></italic> are only incompletely described. Unfortunately it is not unusual for tanaid systematists to have to rely on a character combination as this for genus diagnosis, but the homoplastic nature of all the characters in <italic><tp:taxon-name>Robustochelia</tp:taxon-name></italic> indicates that it is probably not monophyletic. Further studies, particularly genetic studies, needs to verify the status of this genus (Larsen and Froufe in progress).</p><p><!--PageBreak-->The labial medial processes or ´lobes´ <italic>sensu</italic> <xref ref-type="bibr" rid="B5">Józwiak and Błażewicz-Paszkowycz (2007)</xref> are in this authors opinion note ´lobes´ in the true sence as seen in <italic><tp:taxon-name>Leptochelia</tp:taxon-name></italic> or <italic><tp:taxon-name>Tanais</tp:taxon-name></italic> but thin membranous lateral extensions).</p></tp:treatment-sec><tp:taxon-treatment><tp:treatment-meta><mixed-citation publication-type="journal"><person-group><name><surname>Larsen</surname><given-names>Kim</given-names></name></person-group><article-title>Tanaidaceans (Crustacea) from the Central Pacific Manganese Nodule Province. I. The genera <italic>Collettea</italic>, <italic>Robustochelia</italic> and <italic>Tumidochelia</italic></article-title><source>Zookeys</source><day>24</day><month>3</month><year>2011</year><volume>2011</volume><issue>87</issue><fpage>19</fpage><lpage>41</lpage><pub-id pub-id-type="doi">10.3897/zookeys.87.784</pub-id></mixed-citation></tp:treatment-meta><tp:nomenclature><tp:taxon-name>
                        	<tp:taxon-name-part taxon-name-part-type="genus">Robustochelia</tp:taxon-name-part>
                        	<tp:taxon-name-part taxon-name-part-type="species">pacifica</tp:taxon-name-part>
                        <object-id xmlns:xlink="http://www.w3.org/1999/xlink" xlink:type="simple">urn:lsid:zoobank.org:act:64828C04-B759-4400-A3DD-B35DC486A0D1</object-id>
                        </tp:taxon-name><tp:taxon-status xmlns:xlink="http://www.w3.org/1999/xlink" xlink:type="simple">sp. n.</tp:taxon-status><xref ref-type="fig" rid="F8">Figs 8</xref><xref ref-type="fig" rid="F9"/><xref ref-type="fig" rid="F10">10</xref></tp:nomenclature><tp:treatment-sec sec-type="Material examined"><title>Material examined.</title><p><bold>Holotype</bold> manca II (MNHN-Ta1030) SUB-CStation CAROT-0 # 18, 05/06–2004, 14°02.6665'N, 130°05.9948'W, 5045 m.</p></tp:treatment-sec><tp:treatment-sec sec-type="Diagnosis"><title>Diagnosis.</title><p>Manca II. Carapace longer than the lengths of pereonites 1 and 2 combined. Pereonites 2–5 longer than wide. Pleotelson longer than combined length of three pleonites. Mandibular molar tapering. Maxillipedal endites with medial setae. Cheliped propodus and proximal part of fixed finger with calcified keel; fixed finger with clear tubercle distal from the keel; dactylus with dorsoproximal seta. Pereopods 1–3 propodus setae only reaching unguis insertion. Uropods as long as pleotelson.</p><p>Male. Unknown.</p></tp:treatment-sec><tp:treatment-sec sec-type="Etymology"><title>Etymology.</title><p>Named after the Pacific Ocean.</p></tp:treatment-sec><tp:treatment-sec sec-type="Description"><title>Description.</title><p>Manca II (body and appendages of holotype).</p><p><italic>Body</italic> (<xref ref-type="fig" rid="F8">Fig. 8A</xref>) length 1.7 mm. About ten times as long as wide (owing to the curved nature of the holotype, body morphometric calculations are based on the lateral view).</p><p><italic>Cephalothorax</italic> more than 1.5 times as long as wide. Shorter than the lengths of pereonites 1 and 2 combined. Eye-lobes absent.</p><p><italic>Pereon</italic> lateral margins almost straight. Pereonite 1 and 6 wider than long. Pereonites 2–5 longer than wide.</p><p><italic>Pleon</italic> short (including pleotelson about 0.25 times total body length).</p><p><italic>Pleotelson</italic> longer than the lengths of three free pleonites combined, apex blunt and covered by dorsal plate.</p><p><italic>Antennule</italic> (<xref ref-type="fig" rid="F9">Fig. 9A</xref>) 0.67 times as long as carapace, with four plus one minute terminal articles. Article 1 shorter than rest of antennule, with three setulose setae medially. Article 2 longer than article 3, with two setulated and one simple distal setae. Article 3 shorter than article 4, with one simple distal seta. Article 4 longer than article 2, with two long and one short simple distal setae, with one very wide distal aesthetasc. Article 5 minute, with two aesthestascs and one seta.</p><p><italic>Antenna</italic> (<xref ref-type="fig" rid="F9">Fig. 9B</xref>) with six articles. Almost as long as antennule. Article 1 wider than long, naked, not significantly wider than other articles. Article 2 longer than article 3, with one simple dorsal and ventral setae. Article 3 longer than article 5, with one simple dorsal seta. Article 4 longer than other articles, with three setulose and one simple distal setae. Article 5 as long as article 2, with two simple distal setae. Article 6 minute, with four distal setae.<!--PageBreak--><!--PageBreak--></p><p><italic>Mouthparts</italic>: Labrum (<xref ref-type="fig" rid="F9">Fig. 9C</xref>) finely setose, with flat apex. Mandibular molar tapering, ending in a few small spines. Left mandible (<xref ref-type="fig" rid="F9">Fig. 9D</xref>) <italic>lacinia mobilis</italic> longer and broader than incisor; incisor blunt. Right mandible (<xref ref-type="fig" rid="F9">Fig. 9E</xref>) incisor with medial depression. Labium (<xref ref-type="fig" rid="F9">Fig. 9F</xref>) as wide as maxillipedal endites, outer corners with only a few setules. Maxillule (<xref ref-type="fig" rid="F9">Fig. 9G</xref>) endite with 12 spiniform distal setae; palp with two <!--PageBreak-->terminal setae. Maxilla (<xref ref-type="fig" rid="F9">Fig. 9H</xref>) elongated and featureless. Maxilliped (<xref ref-type="fig" rid="F9">Fig. 9I</xref>) endites without denticles but with two distal setae, the medial one longest; palp article 1 with one outer seta, article 2 with three inner setae, article 3 with three setae on inner margin, article 4 with five setae. Epignath not recovered.</p><p><italic>Cheliped</italic> (<xref ref-type="fig" rid="F10">Fig. 10A, B</xref>) basis shorter than carpus, naked. Merus prominent with one simple ventral seta. Carpus appears twisted in relation to propodus, shorter than propodus including fixed finger, with two simple ventral setae and prominent distal process. Propodus massive, with one seta at dactylus insertion and ventral calcified keel. Fixed finger with keel only on proximal part, but with a clear tubercle distally from the keel, with one ventral seta and two on inner margin, and with one large distal process. Dactylus as long as fixed finger, with small medial process and small dorsoproximal seta.</p><p><italic>Pereopod 1</italic> (<xref ref-type="fig" rid="F10">Fig. 10C</xref>) coxa with one simple seta. Basis longer than the three succeeding articles combined. Ischium with one ventral seta. Merus as long as carpus, widening distally, naked. Carpus shorter than 0.5 times propodus, with two spiniform and one simple distal setae. Propodus with spinnules and one distal seta on both margins and dorsal spine. Dactylus and unguis combined shorter than propodus, not fused, dactylus shorter than unguis.</p><p><italic>Pereopod 2</italic> (<xref ref-type="fig" rid="F10">Fig. 10D</xref>) as pereopod 1 except: coxa apparently without seta. Merus with ventral seta. Carpus with simple ventral seta.</p><p><italic>Pereopod 3</italic> (<xref ref-type="fig" rid="F10">Fig. 10E</xref>) as pereopod 1 except: basis with ventromedial setulose seta.</p><p><italic>Pereopod 4</italic> (<xref ref-type="fig" rid="F10">Fig. 10F</xref>) with no visible coxa. Basis about as long as the three succeeding articles combined, naked. Ischium naked. Merus with one simple ventral seta. Carpus with two small spiniform and one simple distal setae. Propodus longer than carpus, with two spiniform ventral and one simple dorsal setae. Dactylus and unguis combined shorter than propodus, not fused, with spinnules on both margins. Unguis still longer than dactylus, but shorter than in pereopod 1–3.</p><p><italic>Pereopod 5</italic> (<xref ref-type="fig" rid="F10">Fig. 10G</xref>) as pereopod 4 except merus with two spiniform setae and carpus with three.</p><p><italic>Pereopod 6</italic> absent in manca II.</p><p><italic>Pleopods</italic> absent in manca II.</p><p><italic>Uropod</italic> (<xref ref-type="fig" rid="F8">Fig. 8B</xref>) longer than pleotelson. Basal article naked and about as long exopod. Endopod with weak traces of a medial pseudo-articulation, with two medial setulose setae, one subdistal seta and four distal setae. Exopod less than half of endopod length, with two distal setae of unequal length.</p><fig id="F8" position="float" orientation="portrait"><label>Figure 8.</label><caption><p><italic><tp:taxon-name>Robustochelia pacifica</tp:taxon-name></italic> sp. n. Holotype <bold>A</bold> lateral view <bold>B</bold> Pleotelson and uropods. Scale bars 0.5 mm.</p></caption><graphic xmlns:xlink="http://www.w3.org/1999/xlink" xlink:href="ZooKeys-087-019-g008.jpg" position="float" orientation="portrait" xlink:type="simple"/></fig><fig id="F9" position="float" orientation="portrait"><label>Figure 9.</label><caption><p><italic><tp:taxon-name>Robustochelia pacifica</tp:taxon-name></italic> sp. n. Holotype <bold>A</bold> antennule <bold>B</bold> antenna <bold>C</bold> labrum <bold>D</bold> left mandible <bold>E</bold> right mandible <bold>F</bold> labium <bold>G</bold> maxillule <bold>H</bold> maxilla <bold>I</bold> Maxilliped. Scale bar 0.1 mm.</p></caption><graphic xmlns:xlink="http://www.w3.org/1999/xlink" xlink:href="ZooKeys-087-019-g009.jpg" position="float" orientation="portrait" xlink:type="simple"/></fig><fig id="F10" position="float" orientation="portrait"><label>Figure 10.</label><caption><p><italic><tp:taxon-name>Robustochelia pacifica</tp:taxon-name></italic> sp. n. Holotype <bold>A</bold> left cheliped, inner view <bold>B</bold> right cheliped, outer view <bold>C</bold> pereopod 1 <bold>D</bold> pereopod 2 <bold>E</bold> pereopod 3 <bold>F</bold> Pereopod 4 <bold>G</bold> pereopod 5 <bold>H</bold> pereopod 6 <bold>I</bold> pleopod. Scale bar = 0.1 mm.</p></caption><graphic xmlns:xlink="http://www.w3.org/1999/xlink" xlink:href="ZooKeys-087-019-g010.jpg" position="float" orientation="portrait" xlink:type="simple"/></fig></tp:treatment-sec><tp:treatment-sec sec-type="Remarks"><title>Remarks.</title><p>Bacause the studied specimen represent manca stageit is difficult to compare it with the other species of the genus. The carapace being longer than combined length of pereonites 1 and 2 and the weak armament of the pereopods (particularly the carpus) differentiate <italic><tp:taxon-name>Robustochelia pacifica</tp:taxon-name></italic> sp. n. from <italic><tp:taxon-name>Robustochelia longa</tp:taxon-name></italic>. As for <italic><tp:taxon-name>Robustochelia angusticephala</tp:taxon-name></italic><bold>,</bold> this species is only incompletely described and nothing is known about the mouthparts so comparison with this species is difficult. However, the weaker fixed finger of <italic><tp:taxon-name>Robustochelia pacifica</tp:taxon-name></italic> and the shape of the cephalothorax indicates that these are not conspecific.<italic><tp:taxon-name>Robustochelia pacifica</tp:taxon-name></italic> most closely resemble <italic><tp:taxon-name>Robustochelia robusta</tp:taxon-name></italic>,<!--PageBreak--> but differs in the stout antennule (particularly article 4) and antenna, but also the more rectangular shape of the cephalothorax, the pereonites 2–5 being longer than wide, the large tubercle distally on the fixed finger, and the much longer pleotelson. <italic><tp:taxon-name>Robustochelia pacifica</tp:taxon-name></italic> differs from <italic><tp:taxon-name>Robustochelia virilis</tp:taxon-name></italic> by the pereonite 4 and 5 being longer than wide and by the pereopods 1–3 propodus setae not reaching longer than unguis insertion.</p><p><!--PageBreak-->The species <italic><tp:taxon-name>Robustochelia solida</tp:taxon-name></italic> Larsen, 2005 was removed from the genus by <xref ref-type="bibr" rid="B5">Józwiak and Błażewicz-Paszkowycz 2007</xref>, based primary on the present of the present of a broad molar. This removal is undoubtly correct and thus clearly illustrate that the heavy cheliped is not a sufficient character for defining the genus <italic><tp:taxon-name>Robustochelia</tp:taxon-name></italic>.</p></tp:treatment-sec></tp:taxon-treatment><ref-list><ref id="B5"><mixed-citation xmlns:xlink="http://www.w3.org/1999/xlink" xlink:type="simple"><person-group><name name-style="western"><surname>Józwiak</surname><given-names>P</given-names></name><name name-style="western"><surname>Błażewicz-Paszkowycz</surname><given-names>M</given-names></name></person-group> (<year>2007</year>)<article-title> New records of two rare genera, <italic>Monstrotanais</italic> Kudinova-Pasternak, 1981 and <italic>Robustochelia</italic> Kudinova-Pasternak, 1983 (Tanaidacea: Crustacea).</article-title><source>Zootaxa</source><volume>1505</volume>: <fpage>19</fpage>–<lpage>35</lpage>.</mixed-citation></ref><ref id="B19"><mixed-citation xmlns:xlink="http://www.w3.org/1999/xlink" xlink:type="simple"><person-group><name name-style="western"><surname>Larsen</surname><given-names>K</given-names></name></person-group> (<year>2005</year>) <source>Deep-sea Tanaidacea (Peracarida) from the Gulf of Mexico. Crustaceana monographs. 5.</source><publisher-name>Brill</publisher-name>, <publisher-name>Leiden</publisher-name>, <lpage>387</lpage>pp.</mixed-citation></ref></ref-list></tp:taxon-treatment>
